# Supplementary material for: The N270 as an index of consumer commodity color preference in the S1–S2 paradigm
Source: Front Psychol. 2024 Jun 7;15:1350358. doi: 10.3389/fpsyg.2024.1350358 (PMC11190334; doi:10.3389/fpsyg.2024.1350358)
Supplement: Supplementary file 1 [file Table_1.XLSX]

## Sheet: N270 latency
被试	var001	var002	var003	var004	var005	var006	var007	var008	var009	var010	var011	var012
1	308	306	307	283	285	283	270	271	271	269	269	268
2	285	287	286	287	286	286	276	276	277	277	276	277
3	316	307	311	300	289	289	309	299	301	297	289	289
4	291	299	296	296	295	295	260	289	289	349	320	289
5	263	265	262	261	261	264	261	260	260	267	266	267
6	289	275	272	274	276	270	278	279	278	281	279	278
7	312	311	307	310	310	307	290	290	290	290	290	290
8	304	303	302	301	302	302	308	309	309	311	307	309
9	318	315	318	304	309	313	316	315	316	299	305	311
10	294	292	291	288	286	286	280	277	277	277	276	275
11	282	282	281	280	279	279	294	291	281	281	278	277
12	300	307	305	308	309	306	280	285	281	284	285	282
13	287	287	287	287	287	287	288	287	285	287	286	286
14	269	268	262	265	262	265	258	262	270	250	250	250
15	277	278	276	273	277	274	271	274	269	267	271	278

## Sheet: N270 amplitudes
被试	var001	var002	var003	var004	var005	var006	var007	var008	var009	var010	var011	var012
1	-2.47	-4.44	0.35	0.9	-0.3	0.02	-2.5	-4.92	-1.41	-0.34	-1.74	-0.51
2	0.7	-4.23	2.3	-4.1	-2.53	-3.89	-0.64	-4.04	-0.52	-3.61	-3.67	-3.9
3	-2.95	2.26	-12.42	-2.61	-6.8	3.92	-2.89	0.8	-15.11	-4.8	-7.91	2.38
4	0.8	-0.38	-0.19	1.62	-4.43	1.94	-0.81	-2.09	-1.47	-1.6	-5.01	-0.67
5	-4.94	-3.01	-5.23	-2.82	-0.24	-6.38	-4.26	-4.4	-6.34	-2.8	-1.24	-8.72
6	-5.28	-3.92	4.48	1.47	-0.55	-0.37	-6.4	-4.21	2.11	-0.41	-2.24	-1.4
7	1.07	-3.93	1.76	-4.45	-2.29	-3.42	-1.3	-3.86	-0.61	-4.55	-4.05	-4.03
8	-2.27	0.59	2.95	-2.54	-4.11	5.18	-1.81	0.07	1.56	-4.15	-4.38	3.45
9	0.31	1.4	0.48	2.14	-2.14	3.22	-0.74	0.02	0.14	-0.71	-2.68	0.24
10	-3.72	-2.21	-2.95	-1.96	0.68	-8.25	-2.84	-3.65	-5.05	-1.59	-0.56	-10.11
11	-4.24	-6.16	6.21	-0.99	1.39	-0.38	-6.87	-6.91	4.07	-3.22	-0.13	-0.79
12	1.85	-3.64	1.8	-4.64	-2.48	-4.91	-1.68	-4.55	-1.08	-3.72	-4.19	-6.5
13	-1.63	-1.23	-2.12	-6.44	-3.82	6.9	-1.77	-2.2	-3.78	-7.23	-4.06	4.8
14	0.34	0.98	-0.39	1.22	-2.02	1.94	-2.09	-0.54	-0.26	-0.51	-1.61	-1.02
15	-3.74	-1.46	-3.48	-1.9	-1.32	2.56	-3.76	-3.71	-4.24	-1.99	-1.15	2.14
